# Supplementary material for: GBMPurity: A machine learning tool for estimating glioblastoma tumor purity from bulk RNA-sequencing data
Source: Neuro Oncol. 2025 Feb 1;27(6):1458–73. doi: 10.1093/neuonc/noaf026 (PMC12309721; doi:10.1093/neuonc/noaf026)
Supplement: noaf026_suppl_Supplementary_Tables [file noaf026_suppl_supplementary_tables.xls]

## Sheet: SupplementaryTable1
Supplementary Table 1. Cell type counts of all single-cell/single-nuclei samples used in this study.
	endothelial cell	mural cell	astrocyte	oligodendrocyte	neuron	radial glial cell	OPC	mast cell	microglial cell	macrophage	B cell	dendritic cell	monocyte	natural killer cell	neutrophil	plasma cell	mature T cell	malignant cell	dataset
3182	1	1	0	41	0	0	0	0	847	175	7	51	111	0	14	0	72	10	GBmap
3295	1	5	0	13	0	0	0	0	59	1265	60	40	239	21	11	2	676	6	GBmap
BT333	0	151	0	102	0	0	0	1	1	1	0	0	0	0	0	0	0	870	GBmap
BT346	17	187	0	335	0	0	20	0	0	8	0	0	0	0	0	0	3	6183	GBmap
BT363	11	20	0	779	0	0	6	0	545	174	0	0	8	1	3	0	19	10208	GBmap
BT364	5	2	1	1175	0	0	2	1	499	836	1	10	27	0	2	0	33	7080	GBmap
BT368	8	76	0	159	0	12	0	1	65	329	0	3	2	0	1	0	14	4224	GBmap
BT389	34	55	0	167	0	0	0	1	634	2570	6	6	102	2	5	3	166	1277	GBmap
BT390	4	2	1	1123	0	0	0	0	232	1576	0	2	46	2	2	0	15	1237	GBmap
BT397	9	4	0	36	0	0	0	6	3581	702	5	317	1543	8	39	7	732	528	GBmap
BT402	1	3	0	189	0	0	0	0	3598	178	5	47	21	5	3	0	290	1048	GBmap
BT407	8	8	0	188	0	0	0	0	926	2378	10	66	757	6	1	4	86	138	GBmap
BT409	19	15	0	306	0	0	0	0	683	758	0	2	28	4	1	0	38	1288	GBmap
BT_S1	8	13	0	48	0	1	18	0	32	77	0	2	13	0	0	0	5	271	GBmap
BT_S2	1	1	26	19	18	0	167	0	209	167	0	1	12	0	0	1	1	533	GBmap
BT_S4	1	9	46	8	1	0	172	0	218	776	0	25	94	0	2	0	0	155	GBmap
BT_S6	2	14	7	5	0	0	17	1	46	114	0	0	47	0	0	1	0	128	GBmap
C3L-02705	0	2	2	590	4	3	223	2	983	964	0	15	149	0	0	0	2	7122	GBmap
C3L-03405	0	1	0	15	16	0	219	1	235	302	0	18	37	0	0	0	3	3118	GBmap
C3L-03968	0	0	0	102	0	0	1591	0	130	224	0	15	323	0	0	0	12	4085	GBmap
C3N-00662	3	19	0	206	445	2	1707	3	266	284	1	3	4	0	0	2	1	2439	GBmap
C3N-01334	4	2	1	569	134	0	111	0	760	597	0	4	18	0	0	0	10	2353	GBmap
C3N-01798	1	3	0	649	460	0	189	2	1113	486	17	153	105	0	0	0	1548	6968	GBmap
C3N-01814	0	0	0	445	96	1	5304	1	393	399	0	14	10	0	0	0	0	4171	GBmap
C3N-01815	1	2	0	1390	0	1	133	0	413	1029	0	10	16	0	0	0	1432	2646	GBmap
C3N-01816	29	40	0	1	0	0	0	9	3150	1280	23	65	23	12	0	85	1865	8149	GBmap
C3N-02181	32	0	0	97	80	0	1062	1	201	1081	1	167	679	2	0	1	471	6629	GBmap
C3N-02188	1	23	0	2	4	1	115	5	1167	2494	52	281	41	1	0	0	1431	7053	GBmap
C3N-02190	0	1	0	452	0	4	2	0	208	520	0	13	34	0	0	0	73	2929	GBmap
C3N-02769	1	8	0	64	33	3	21	4	71	397	0	15	12	0	0	0	221	3185	GBmap
C3N-02783	0	0	0	1610	10	0	6504	1	2852	2288	26	57	18	1	0	4	418	1383	GBmap
C3N-02784	25	38	0	1060	0	0	30	5	1360	2315	7	62	108	5	0	14	776	1145	GBmap
C3N-03184	6	22	0	48	0	0	28	4	23	14	3	27	108	0	26	1	35	10809	GBmap
C3N-03186	28	22	6	511	634	0	183	1	110	567	1	11	7	0	0	0	67	1484	GBmap
C3N-03188	2	2	13	2022	2	1	180	0	1090	87	0	7	4	2	0	1	579	6965	GBmap
E37	0	0	0	0	0	0	0	0	0	0	0	0	2	17	0	0	4415	5	GBmap
E100	0	0	0	7	0	0	0	2	1	52	3	0	22	20	1	0	5060	15	GBmap
G523	1	1	0	499	28	0	44	0	207	198	0	0	0	0	0	0	11	4569	GBmap
G549	7	2	131	365	608	0	159	0	200	104	0	0	0	0	0	0	4	3384	GBmap
G566	49	10	13	6	2	0	58	0	456	335	0	4	2	0	0	0	11	3037	GBmap
G583	26	5	0	317	71	0	71	0	23	110	0	1	3	0	0	0	5	4502	GBmap
G620	1	2	0	0	0	0	0	0	9	78	17	90	7	0	0	0	105	558	GBmap
G637	4	2	0	2	0	1	1	0	4	0	0	0	0	0	0	0	0	3328	GBmap
G729	22	9	37	218	315	3	184	0	800	168	0	5	6	0	0	0	0	3202	GBmap
G797	1	0	0	0	0	0	0	0	0	24	0	0	0	0	0	0	0	1149	GBmap
G799	69	11	0	21	61	13	23	0	26	3	0	0	0	0	0	0	0	5482	GBmap
G837	0	0	3	476	5	0	4	0	4	0	0	0	0	0	0	0	0	881	GBmap
G851	14	5	0	18	0	1	0	1	62	8	0	14	16	0	0	0	1	2347	GBmap
G910	38	5	0	347	0	0	0	0	4714	575	6	4	75	21	3	0	203	974	GBmap
G945	1	1	0	38	0	0	0	0	144	514	0	7	21	0	1	0	1	2491	GBmap
G946	1	1	0	78	0	0	0	0	1732	929	2	43	92	27	3	0	169	246	GBmap
G967	0	3	0	151	0	0	0	0	9022	1011	16	75	43	20	2	0	437	78	GBmap
G983	1	3	0	2578	0	0	0	0	674	1461	2	6	77	6	0	0	138	931	GBmap
G1003	0	0	0	273	0	0	0	0	326	1681	1	7	16	1	0	0	36	7035	GBmap
GSM4141788	0	1	0	14	0	0	0	0	11	66	0	0	3	0	0	0	4	4403	GBmap
GSM4141789	1	9	0	67	0	0	0	70	6	56	0	0	9	0	0	0	1	3897	GBmap
GSM4141790	97	5	0	7	0	0	1	0	173	209	0	0	7	1	0	0	11	3308	GBmap
JK124	148	131	0	0	0	4	2	0	28	73	0	0	0	0	0	1	1	6594	GBmap
JK125	39	43	0	12	0	0	0	0	15	18	0	1	1	0	0	0	0	3040	GBmap
JK126	23	13	0	0	0	0	0	0	22	719	0	0	39	0	0	0	1	2020	GBmap
JK134	11	28	0	12	0	0	3	0	35	25	0	0	0	1	0	0	0	2231	GBmap
JK136	451	105	0	6	0	0	0	0	392	581	0	13	1	0	0	0	6	2817	GBmap
JK142	66	190	0	810	0	1	4	0	236	424	0	15	34	0	0	0	11	2762	GBmap
JK152	34	16	0	0	0	1	0	0	26	45	0	0	1	0	0	0	0	2502	GBmap
JK153	189	494	0	4	0	0	0	0	123	112	0	1	0	0	0	0	0	2354	GBmap
JK156	26	39	0	14	0	3	0	0	97	78	1	0	2	1	0	0	0	1287	GBmap
JK163	59	97	1	16	0	0	0	0	145	314	0	2	1	0	0	1	0	1679	GBmap
LB3018T	30	31	0	16	0	0	0	0	92	403	0	20	27	0	2	0	93	67	GBmap
LB3579T	7	7	0	4	0	3	0	12	3226	2317	39	371	1297	3	31	0	216	884	GBmap
LB3612T	2	0	0	11	0	1	1	1	989	1919	3	23	91	0	6	0	80	107	GBmap
LB3667T	2	2	0	170	0	9	0	3	2299	4308	9	201	40	13	1	0	917	542	GBmap
LB3771T	0	0	0	0	0	2	0	0	235	236	1	28	11	0	7	0	34	134	GBmap
LB3836T	0	0	0	0	0	1	0	0	241	731	1	33	439	2	13	0	116	121	GBmap
LB3851T	0	2	0	0	0	8	4	0	3988	346	13	28	21	7	1	0	364	767	GBmap
LB3853T	19	1	0	1	0	0	0	2	1403	2165	3	58	63	6	5	5	173	10	GBmap
LB3854T	15	8	0	3	0	0	0	1	924	1754	2	37	53	0	5	0	66	87	GBmap
LB3864T	0	0	0	88	0	0	0	0	693	2600	3	40	35	14	6	6	391	144	GBmap
LB3865T	1	3	0	2	0	4	0	0	458	1902	4	37	174	2	1	0	168	507	GBmap
LB3869T	4	13	0	4	0	3	0	7	269	504	11	35	42	7	0	7	163	1205	GBmap
LB3871T	5	7	0	1	0	11	0	0	4714	4274	19	27	9	107	0	12	204	610	GBmap
LB3872T	3	5	0	1	0	10	0	2	4200	4066	15	103	31	13	1	1	760	789	GBmap
LB3914T	2	1	0	34	0	0	0	11	699	1408	6	195	74	2	5	3	1061	87	GBmap
LB3915T	0	1	0	1	0	2	0	0	1258	3633	4	28	142	12	4	4	252	119	GBmap
LB3931T	1	0	0	3	0	2	0	0	441	878	1	19	68	6	6	0	70	117	GBmap
LB3933T	8	1	0	0	0	0	0	0	4329	4270	1	14	62	0	14	0	65	64	GBmap
LB3941T	68	25	0	0	0	0	0	0	3347	1123	3	10	16	1	3	0	51	46	GBmap
LB3944T	0	0	0	2	0	2	0	1	365	995	377	34	51	8	5	165	690	53	GBmap
LB3963T	19	9	0	1	0	2	0	1	1603	6607	2	39	191	0	19	0	195	109	GBmap
LB4003T	28	31	0	48	1	37	0	10	1133	1401	44	80	84	2	0	11	311	1154	GBmap
LB4006T	1	0	0	2	0	35	0	7	136	177	16	41	58	2	0	8	370	339	GBmap
LB4015T	0	0	0	2	0	0	0	0	149	182	3	9	13	0	0	0	48	70	GBmap
LB4024T	1	0	0	5	0	24	0	0	79	186	2	15	36	0	0	0	46	310	GBmap
LB4034T	0	1	0	6	0	9	0	2	716	2010	2	64	325	0	26	0	235	472	GBmap
LB4038T	6	2	0	0	0	0	0	0	7174	2671	9	44	4	0	1	0	15	70	GBmap
LB4059T	14	7	0	13	0	10	0	2	578	1468	4	75	956	2	4	0	181	343	GBmap
LB4075T	16	4	0	32	0	10	0	7	981	3056	2	41	156	5	3	0	321	221	GBmap
LB4101T	40	34	0	7	0	3	0	0	510	2375	0	2	55	0	2	0	92	222	GBmap
LB4112T	2	0	0	0	0	0	0	1	403	2031	1	35	206	0	1	8	249	11	GBmap
LB4117T	0	0	0	0	0	0	0	0	459	825	3	0	23	0	1	0	55	12	GBmap
LB4130T	0	0	0	0	0	1	0	0	194	235	0	16	19	0	4	0	11	63	GBmap
LB4143T	0	1	0	0	0	2	0	0	239	459	3	130	160	0	6	0	150	100	GBmap
LB4180T	0	0	0	2	0	0	0	1	239	293	1	12	5	0	0	0	40	35	GBmap
LWZ	19	51	0	156	0	0	0	1	409	226	1	40	8	9	0	0	141	132	GBmap
MGH101	0	0	0	0	0	0	0	0	5	40	0	0	2	0	0	0	2	151	GBmap
MGH102	1	1	0	16	0	0	0	1	109	521	0	2	12	0	0	0	5	1442	GBmap
MGH105	3	0	1	32	0	0	2	0	155	1266	0	52	104	5	0	107	20	1741	GBmap
MGH106	0	0	0	0	0	0	0	0	4	4	0	0	1	1	0	0	54	136	GBmap
MGH110	0	0	0	50	0	0	0	0	0	0	0	0	4	1	0	0	5	299	GBmap
MGH113	0	0	0	0	0	0	1	0	11	18	0	3	11	0	0	0	5	211	GBmap
MGH114	7	44	0	0	0	0	2	25	80	33	0	180	8	4	0	0	45	43	GBmap
MGH115	2	8	0	0	0	0	0	0	297	287	0	1	6	8	0	0	28	800	GBmap
MGH118	0	1	0	18	0	0	0	0	240	10	1	1	0	0	0	0	4	171	GBmap
MGH121	0	0	0	5	0	0	0	0	0	0	0	0	0	0	0	0	0	292	GBmap
MGH122	0	0	0	24	0	0	0	0	3	39	0	0	8	0	0	0	4	195	GBmap
MGH124	2	0	0	4	1	2	5	1	70	880	0	45	100	1	0	0	14	1619	GBmap
MGH125	0	1	2	253	0	0	2	0	149	293	0	5	27	0	0	0	47	1213	GBmap
MGH126	0	0	0	9	0	0	0	65	11	16	0	0	9	2	0	0	31	60	GBmap
MGH128	0	0	0	25	0	0	0	0	0	0	0	0	0	0	0	0	1	158	GBmap
MGH129	0	1	0	2	0	0	0	0	0	1	0	0	0	0	0	0	3	185	GBmap
MGH136	0	0	0	3	0	0	4	0	0	0	0	0	0	0	0	0	0	224	GBmap
MGH143	0	3	0	2	0	0	0	0	123	2	0	7	0	0	0	0	1	2413	GBmap
MGH151	0	0	0	42	0	0	0	0	0	0	0	0	0	0	0	0	0	121	GBmap
ND2	0	0	0	0	0	0	0	0	403	1190	0	17	13	4	0	2	97	14	GBmap
ND3	0	0	0	0	0	0	0	0	42	251	0	4	1	0	0	0	14	11	GBmap
ND4	0	0	0	0	0	0	0	0	196	2444	5	12	14	2	0	0	717	43	GBmap
ND5	0	0	0	0	0	0	0	1	107	582	2	2	10	1	0	0	77	13	GBmap
NH16-2366	160	88	0	473	2	0	85	0	380	378	0	1	13	0	0	0	46	246	GBmap
NH17-161	8	12	43	734	2	0	1751	0	486	80	0	2	0	0	0	0	28	1211	GBmap
NH17-442	47	6	0	3278	88	1	171	0	577	771	0	0	1	0	0	0	157	578	GBmap
NH17-1245	2	7	1	611	19	0	94	0	42	30	0	0	0	0	0	0	4	70	GBmap
NH17-1258	3	2	22	2585	48	0	192	0	576	26	0	0	0	0	0	0	9	58	GBmap
NH17-1953	34	10	34	353	1	0	59	0	277	450	0	0	1	0	0	0	70	2111	GBmap
NH17-2069	109	8	152	641	834	0	203	0	604	106	2	1	5	0	0	1	7	836	GBmap
NH17-2680	18	61	0	2	756	1	103	1	4	134	0	1	3	0	0	0	3	2462	GBmap
NH18-1406	4	4	37	354	214	1	308	0	801	176	0	3	2	0	0	0	13	2022	GBmap
NH19-123	4	1	69	1374	904	0	326	0	216	35	0	0	0	0	0	0	5	45	GBmap
NH19-565	7	10	0	2260	8	0	225	0	195	871	0	1	1	0	0	0	8	2088	GBmap
P234_JAK	0	0	0	10	0	0	57	1	1519	3594	0	4	80	0	0	0	353	102	GBmap
P294	0	1	0	1	0	0	48	0	363	4360	0	29	83	0	0	0	1743	97	GBmap
P317	0	0	0	123	0	0	0	1	703	6051	3	211	599	3	0	0	3077	6	GBmap
PJ017	5	4	0	3	0	0	0	0	57	205	0	34	168	0	0	0	45	423	GBmap
PJ018	10	20	0	69	0	0	4	0	20	31	0	3	0	0	0	0	0	1785	GBmap
PJ025	118	172	0	0	0	0	0	1	17	31	1	0	0	0	0	0	1	4208	GBmap
PJ032	1	4	0	4	0	0	0	0	75	268	0	0	0	0	0	0	4	407	GBmap
PJ035	44	38	0	0	0	0	0	0	48	130	0	0	0	0	0	0	3	1563	GBmap
PJ048	17	18	0	4	0	0	0	0	0	1	0	0	1	0	0	0	0	2137	GBmap
PJ053	51	8	0	86	0	19	1	0	19	28	0	0	0	0	0	0	0	1842	GBmap
PW016-703	0	0	0	18	0	53	0	0	41	126	1	1	1	0	0	0	1	753	GBmap
PW017-703	1	4	0	2	0	27	0	0	117	133	0	0	0	0	0	0	0	659	GBmap
PW032	21	20	0	100	0	0	0	0	162	2400	0	27	43	1	1	0	22	2385	GBmap
PW032-706	160	13	0	0	0	7	0	0	7	12	0	0	0	0	0	0	7	4515	GBmap
PW032-710	20	28	0	38	0	1	0	0	61	196	0	0	0	0	0	0	0	468	GBmap
PXC	7	63	0	602	0	0	0	6	1	1089	26	8	11	6	0	0	535	193	GBmap
Patient_1	999	541	0	0	0	7	0	1	8568	13163	11	116	3397	1	214	14	90	23	GBmap
Patient_2	179	32	0	0	0	3	0	1	10326	7718	12	59	612	9	100	0	102	31	GBmap
Patient_4	207	7	0	3	0	0	0	11	6127	15262	55	51	2616	6	3916	41	142	15	GBmap
R3	0	0	0	0	0	0	0	30	923	4258	27	315	197	63	0	176	3453	24	GBmap
R5	0	2	0	3	0	0	0	71	93	561	49	868	5110	551	21	15	1903	6	GBmap
S1	0	0	1	29	0	0	1	0	51	15	0	0	1	0	0	0	2	277	GBmap
S2	0	0	0	3	0	0	2	0	66	54	0	0	8	0	0	0	1	124	GBmap
S3	0	0	1	13	0	0	3	0	5	24	0	1	41	1	0	0	1	166	GBmap
S5	0	0	0	16	0	0	6	0	27	6	0	0	1	0	0	0	8	262	GBmap
S6	1	3	0	31	0	0	3	0	8	17	0	2	9	0	0	0	6	275	GBmap
S11	1	1	0	147	0	0	0	0	86	27	0	1	2	0	0	0	5	740	GBmap
S12	5	3	14	84	0	0	0	0	58	176	0	0	59	4	2	0	31	197	GBmap
S13	1	0	0	21	0	0	1	0	99	42	2	6	20	1	1	0	25	759	GBmap
SF4297	0	1	33	133	41	0	2239	0	857	127	0	0	0	0	0	0	1	402	GBmap
SF6996	0	1	0	1265	350	0	100	0	268	45	0	0	0	0	0	0	1	370	GBmap
SF9259R	0	0	0	1020	0	0	118	0	241	8	0	0	0	0	0	0	0	7	GBmap
SF9259S	0	0	0	575	0	0	74	0	148	7	0	0	0	0	0	0	0	6	GBmap
SF10022	2	0	0	179	10	0	140	0	126	70	0	3	0	0	0	0	1	2212	GBmap
SF11159	9	15	66	171	0	0	1	0	105	54	0	1	2	1	0	0	1	988	GBmap
SF11209	2	9	0	60	0	0	0	0	79	138	0	0	3	0	0	0	3	1618	GBmap
SF11215	0	0	0	0	0	2790	0	0	4	4	0	0	0	0	0	0	0	10	GBmap
SF11232	1	7	0	52	0	1	0	0	10	75	3	1	79	3	1	1	22	491	GBmap
SF11247	32	54	2	86	1	0	1	0	435	1632	1	13	61	7	2	0	52	5674	GBmap
SF11644	26	6	0	38	1	0	1	0	467	513	0	0	1	9	0	1	4	3349	GBmap
SF11956	14	9	0	16	0	0	0	0	203	16	0	0	1	0	0	0	41	3502	GBmap
SF11979	23	0	0	19	0	0	49	0	241	38	0	0	1	0	0	0	44	2134	GBmap
SM006	1	0	0	3	0	0	0	0	253	1674	1	9	134	1	0	0	22	3707	GBmap
SM011	0	2	4	216	0	1	0	1	162	458	2	1	33	2	0	0	8	4563	GBmap
SM012	4	7	0	139	0	0	0	0	475	557	0	15	82	3	0	0	18	5590	GBmap
SM017	0	2	1	59	0	0	13	8	302	842	4	82	652	1	2	1	11	6136	GBmap
SM018	2	0	0	947	0	0	34	0	393	531	5	3	30	0	1	6	1	1017	GBmap
UP-8036	3	21	0	33	0	13	0	1	36	62	0	1	0	0	0	0	3	2755	GBmap
UP-8165	8	47	0	36	0	201	0	3	32	229	0	4	11	0	1	1	22	5369	GBmap
UP-8167	13	165	0	0	0	413	0	0	158	226	0	4	0	0	0	0	4	11352	GBmap
X154	0	0	0	113	0	0	0	1	484	2744	2	30	137	1	0	0	242	5	GBmap
X192	0	0	0	213	0	0	0	0	291	2622	0	14	78	0	0	0	139	6	GBmap
YCM	7	220	0	424	0	0	0	0	26	3288	12	13	374	6	0	0	426	1355	GBmap
ZBY	19	33	0	111	0	0	0	0	66	15	1	6	3	1	0	0	33	32	GBmap
ndGBM-01	12	37	6	453	0	37	21	0	4593	1417	19	11	49	10	5	9	410	19714	GBmap
ndGBM-02	288	808	6	102	0	53	4	9	2540	6971	24	156	1091	52	18	5	2538	10981	GBmap
ndGBM-03	7	3	4	66	0	5	12	2	3650	844	3	12	47	6	0	0	725	4253	GBmap
ndGBM-04	38	11	0	6	0	15	0	3	601	1762	1	6	116	1	0	0	75	5117	GBmap
ndGBM-05	435	340	0	107	0	10	5	1	739	1614	2	17	20	4	4	2	200	3254	GBmap
ndGBM-06	8	170	0	167	0	3	288	0	18	51	0	0	13	1	0	0	5	2487	GBmap
ndGBM-07	6	2	0	237	0	5	0	162	1912	2347	149	171	979	5	0	275	2175	575	GBmap
ndGBM-08	226	151	0	23	1	0	0	0	1352	2201	2	12	53	7	1	0	121	1542	GBmap
ndGBM-09	5	47	0	0	0	2	5	6	863	1195	104	56	662	5	33	9	1060	1175	GBmap
ndGBM-11	6	2	0	46	0	0	2	1	2578	1478	0	1	0	0	0	0	59	34	GBmap
rGBM-01	12	8	0	632	0	12	0	3	997	21316	17	152	451	212	1	13	1051	910	GBmap
rGBM-02	117	417	0	11	0	3	3	110	115	2210	178	691	5773	52	196	242	11262	927	GBmap
rGBM-03	42	10	0	266	0	15	135	0	1642	962	41	3	127	37	1	4	342	6091	GBmap
rGBM-04	10	4	16	2070	0	55	4	0	1779	2716	6	42	1097	7	0	3	974	17855	GBmap
rGBM-05	75	35	0	0	0	12	0	3	533	2529	2	52	664	1	1	0	846	5220	GBmap
SF10432	0	0	0	5	3	0	17	0	84	6	0	0	0	0	0	0	2	877	Wang et al., 2022
SF9798	0	0	0	36	5	0	90	0	57	10	0	0	0	0	0	0	3	3850	Wang et al., 2022
SF7062	0	0	0	2032	59	0	61	0	120	126	0	0	1	0	0	0	14	714	Wang et al., 2022
SF12408	0	0	0	29	0	0	7	0	2	8	0	0	0	0	0	0	0	2877	Wang et al., 2022
SF11857	0	0	5	1743	717	0	332	0	120	252	1	0	0	0	0	0	69	157	Wang et al., 2022
SF6118v2	0	0	0	0	313	0	40	0	1	1	0	0	0	0	0	0	2	156	Wang et al., 2022
SF10592	0	0	0	482	1	0	13	0	97	337	1	1	0	0	0	0	107	296	Wang et al., 2022
SF6098	0	0	0	1178	0	0	12	0	193	279	0	2	0	0	0	0	30	55	Wang et al., 2022
SF10565v2	0	1	0	2402	3	1	12	0	69	138	0	1	1	0	0	0	12	242	Wang et al., 2022
SF10433	0	0	0	486	3	0	15	0	104	57	0	0	2	0	0	0	3	502	Wang et al., 2022
SF2990	0	0	1	51	56	0	31	0	55	225	0	0	0	0	0	0	8	1471	Wang et al., 2022
SF11780	0	0	1	0	39	0	88	0	64	15	0	1	0	0	0	0	8	6470	Wang et al., 2022
SF1343	1	0	0	17	81	0	80	0	355	129	0	0	10	0	0	0	24	2039	Wang et al., 2022
SF12243	0	0	3	778	467	0	197	0	98	10	0	0	0	0	0	0	12	1021	Wang et al., 2022
SF4449	0	0	0	4142	13	0	93	0	20	48	0	0	0	0	0	0	3	22	Wang et al., 2022
SF3073	0	0	3	994	214	0	93	0	1196	33	0	2	1	0	0	0	14	610	Wang et al., 2022
SF12754	0	0	0	131	5	0	15	0	999	91	0	33	0	0	0	0	471	598	Wang et al., 2022
SF12008	0	0	0	1022	1	0	31	0	165	10	1	1	0	0	0	0	11	1490	Wang et al., 2022
SF9962	0	0	0	56	130	1	339	0	69	199	2	5	0	0	0	0	7	2660	Wang et al., 2022
SF10108	0	0	5	86	168	0	178	0	866	288	0	0	1	0	0	0	2	2852	Wang et al., 2022
SF4810	0	0	0	1	0	0	0	0	8	18	0	1	2	0	0	0	9	536	Wang et al., 2022
SF10484	0	0	0	360	493	0	216	0	234	160	1	23	3	0	0	0	20	1492	Wang et al., 2022
SF11344	1	0	0	2428	40	0	55	0	2419	203	0	10	0	0	0	0	38	589	Wang et al., 2022
SF10441	0	0	1	394	88	0	36	0	100	12	0	0	0	0	0	0	9	467	Wang et al., 2022
SF9494	0	1	2	1942	14	0	60	0	72	511	0	7	2	0	0	0	96	750	Wang et al., 2022
SF11587	0	0	0	2	0	0	3	0	32	9	0	0	0	0	0	0	1	1253	Wang et al., 2022
SF9715v2	0	0	8	539	15	0	56	0	437	131	2	0	0	0	0	0	7	2536	Wang et al., 2022
SF6186	0	0	0	123	32	0	21	0	365	14	0	2	0	0	0	0	30	2327	Wang et al., 2022
SF2777	0	0	0	86	125	0	117	0	29	46	0	2	1	0	0	0	4	3773	Wang et al., 2022
SF4209	0	0	0	4	3	0	10	0	52	44	0	0	0	0	0	0	1	670	Wang et al., 2022
SF11488	0	1	0	0	1	0	2	0	65	82	0	2	0	0	0	0	5	4300	Wang et al., 2022
SF4449v2	0	0	0	3956	0	0	89	0	6	7	0	0	0	0	0	0	1	4063	Wang et al., 2022
SF10433v2	0	0	0	1278	0	0	9	0	818	292	2	1	0	0	0	0	59	2725	Wang et al., 2022
SF12243v2	0	0	3	744	199	0	80	0	269	71	0	0	1	0	0	0	29	1623	Wang et al., 2022
SF1199	0	0	0	42	1	2	7	0	9	6	1	0	0	0	0	0	0	566	Wang et al., 2022
SF11082	0	0	0	0	0	0	16	0	59	31	0	1	1	0	0	0	3	4023	Wang et al., 2022
SF9510	0	0	5	3610	6	1	105	0	190	198	1	2	5	0	0	0	25	756	Wang et al., 2022
SF11248	0	0	0	183	0	0	599	0	110	79	0	3	0	0	0	0	9	912	Wang et al., 2022
SF12751	0	0	1	3187	11	0	55	0	221	61	0	0	1	0	0	0	11	584	Wang et al., 2022
SF9715	0	0	0	406	49	5	607	0	27	16	2	0	0	0	0	0	0	722	Wang et al., 2022
SF10099	0	0	0	56	1	0	0	0	57	0	0	2	0	0	0	0	3	449	Wang et al., 2022
SF10565	0	1	0	2385	7	0	15	0	70	138	0	1	1	0	0	0	12	246	Wang et al., 2022
SF2501	0	0	0	17	2	0	0	0	24	50	0	0	0	0	0	0	0	231	Wang et al., 2022
SF3243	0	0	0	0	11	0	14	0	284	69	0	5	0	0	0	0	29	2133	Wang et al., 2022
SF5581	0	0	0	18	5	0	7	0	241	17	0	1	0	0	0	0	17	3910	Wang et al., 2022
SF9358	0	0	0	1133	4	0	93	0	798	574	4	6	1	0	0	0	35	499	Wang et al., 2022
SF3448	0	0	6	2252	1096	1	459	0	477	22	1	1	2	0	0	0	23	496	Wang et al., 2022
SF12115	0	0	0	2	6	0	183	0	3	0	0	0	0	0	0	0	0	59	Wang et al., 2022
SF3076	0	0	0	409	10	0	61	0	146	224	1	1	2	0	0	0	28	2332	Wang et al., 2022
SF12460	0	0	1	1583	304	0	128	0	582	50	0	0	1	0	0	0	6	1602	Wang et al., 2022
SF4849	0	0	0	0	1	0	2	0	31	31	0	0	1	0	0	0	14	526	Wang et al., 2022
SF3391	0	0	0	35	86	0	53	0	210	225	0	5	26	0	0	0	33	6162	Wang et al., 2022
SF9871	0	0	0	3454	14	0	12	0	9	41	0	1	0	0	0	0	65	6	Wang et al., 2022
SF2628	0	1	0	36	11	0	10	0	27	478	0	2	4	0	0	0	9	1958	Wang et al., 2022
SF2979	0	0	1	438	8	0	149	0	116	512	0	1	0	0	0	1	21	3031	Wang et al., 2022
SF12382	0	0	3	4	0	0	22	0	59	284	0	0	0	0	0	0	8	1682	Wang et al., 2022
SF6118	0	0	0	37	12	13	399	0	9	20	0	0	0	0	0	0	0	78	Wang et al., 2022
MGH102	1	1	0	7	0	0	27	3	60	466	0	0	4	0	0	19	4	1703	Neftel et al., 2019
MGH105	0	1	0	117	0	1	11	8	200	1195	0	17	34	0	0	337	55	3537	Neftel et al., 2019
MGH115	3	0	0	2	0	0	11	15	182	397	0	0	17	0	0	51	45	560	Neftel et al., 2019
MGH124	0	2	0	1	0	0	9	0	19	803	0	12	66	0	0	4	18	1481	Neftel et al., 2019
MGH125	0	2	0	192	0	0	20	1	87	195	0	3	45	0	0	15	2	1051	Neftel et al., 2019
MGH126	0	2	0	11	0	1	2	19	27	56	0	0	4	0	0	32	41	34	Neftel et al., 2019
MGH143	0	2	0	0	0	0	0	0	1	125	0	1	1	0	0	20	8	2156	Neftel et al., 2019
MGH114	5	0	0	2	0	0	11	0	58	128	0	22	107	0	0	41	55	1	Neftel et al., 2019
MGH118	0	0	0	17	0	0	19	10	174	21	0	0	0	0	0	134	17	3	Neftel et al., 2019

## Sheet: SupplementaryTable2
Supplementary Table 2. Pairwise comparisons of GBMDeconvoluteR cell scores between bulk GBM molecular subtypes of the EORTC cohort.
Cell type	A	B	mean(A)	mean(B)	diff	se	p-tukey	p-adjusted
Astrocyte	Classical	Mesenchymal	0.425919	-0.651537	1.07746	0.122497	0	0
Astrocyte	Classical	Proneural	0.425919	0.0481348	0.377784	0.152786	0.0372949	1
Astrocyte	Mesenchymal	Proneural	-0.651537	0.0481348	-0.699672	0.161879	6.55e-05	0.00294727
Oligodendrocyte	Classical	Mesenchymal	-0.108667	-0.173237	0.0645691	0.133493	0.879099	1
Oligodendrocyte	Classical	Proneural	-0.108667	0.644023	-0.75269	0.1665	2.8e-05	0.00125913
Oligodendrocyte	Mesenchymal	Proneural	-0.173237	0.644023	-0.817259	0.17641	1.71e-05	0.000768645
Neuron	Classical	Mesenchymal	0.0998683	-0.584799	0.684668	0.121567	1.4e-07	6.28e-06
Neuron	Classical	Proneural	0.0998683	0.846542	-0.746674	0.151625	4.52e-06	0.000203453
Neuron	Mesenchymal	Proneural	-0.584799	0.846542	-1.43134	0.16065	0	0
Radial glial	Classical	Mesenchymal	0.103711	-0.48259	0.5863	0.128571	2.35e-05	0.00105937
Radial glial	Classical	Proneural	0.103711	0.638008	-0.534297	0.160362	0.00283602	0.127621
Radial glial	Mesenchymal	Proneural	-0.48259	0.638008	-1.1206	0.169906	7.2e-10	3.24e-08
Monocyte	Classical	Mesenchymal	-0.484347	1.03832	-1.52267	0.0942843	0	0
Monocyte	Classical	Proneural	-0.484347	-0.629721	0.145373	0.117597	0.432952	1
Monocyte	Mesenchymal	Proneural	1.03832	-0.629721	1.66804	0.124596	0	0
Macrophage	Classical	Mesenchymal	-0.445936	0.919422	-1.36536	0.105919	0	0
Macrophage	Classical	Proneural	-0.445936	-0.509108	0.0631724	0.132108	0.881663	1
Macrophage	Mesenchymal	Proneural	0.919422	-0.509108	1.42853	0.139972	0	0
Microglia	Classical	Mesenchymal	-0.397069	0.819632	-1.2167	0.113688	0	0
Microglia	Classical	Proneural	-0.397069	-0.455181	0.058112	0.141798	0.911621	1
Microglia	Mesenchymal	Proneural	0.819632	-0.455181	1.27481	0.150238	2.55e-15	1.15e-13
DC	Classical	Mesenchymal	-0.414395	0.878864	-1.29326	0.109165	0	0
DC	Classical	Proneural	-0.414395	-0.520413	0.106018	0.136158	0.716481	1
DC	Mesenchymal	Proneural	0.878864	-0.520413	1.39928	0.144262	0	0
Mast Cells	Classical	Mesenchymal	-0.405517	0.90634	-1.31186	0.10663	0	0
Mast Cells	Classical	Proneural	-0.405517	-0.598786	0.193269	0.132996	0.31536	1
Mast Cells	Mesenchymal	Proneural	0.90634	-0.598786	1.50513	0.140911	0	0
T Cells	Classical	Mesenchymal	-0.406911	0.916311	-1.32322	0.105724	0	0
T Cells	Classical	Proneural	-0.406911	-0.614101	0.20719	0.131865	0.25998	1
T Cells	Mesenchymal	Proneural	0.916311	-0.614101	1.53041	0.139714	0	0
NK Cells	Classical	Mesenchymal	-0.40708	0.880082	-1.28716	0.108984	0	0
NK Cells	Classical	Proneural	-0.40708	-0.543576	0.136497	0.135932	0.574902	1
NK Cells	Mesenchymal	Proneural	0.880082	-0.543576	1.42366	0.144022	0	0
B Cells	Classical	Mesenchymal	-0.429626	0.769154	-1.19878	0.116848	0	0
B Cells	Classical	Proneural	-0.429626	-0.264985	-0.164641	0.145739	0.496669	1
B Cells	Mesenchymal	Proneural	0.769154	-0.264985	1.03414	0.154414	3.99e-10	1.8e-08
Plasma B	Classical	Mesenchymal	-0.284372	0.23071	-0.515082	0.134021	0.000448329	0.0201748
Plasma B	Classical	Proneural	-0.284372	0.36284	-0.647212	0.167159	0.000401862	0.0180838
Plasma B	Mesenchymal	Proneural	0.23071	0.36284	-0.13213	0.177108	0.73629	1
Mural cell	Classical	Mesenchymal	-0.307854	0.835927	-1.14378	0.110455	0	0
Mural cell	Classical	Proneural	-0.307854	-0.740453	0.432599	0.137766	0.00534171	0.240377
Mural cell	Mesenchymal	Proneural	0.835927	-0.740453	1.57638	0.145966	0	0
Endothelial	Classical	Mesenchymal	0.150238	0.128826	0.021412	0.132891	0.98579	1
Endothelial	Classical	Proneural	0.150238	-0.676405	0.826643	0.165749	3.37e-06	0.000151554
Endothelial	Mesenchymal	Proneural	0.128826	-0.676405	0.805231	0.175615	2.11e-05	0.000948631
